# Supplementary material for: Is Cadmium Genotoxicity Due to the Induction of Redox Stress and Inflammation? A Systematic Review
Source: Antioxidants (Basel). 2024 Aug 1;13(8):932. doi: 10.3390/antiox13080932 (PMC11351676; doi:10.3390/antiox13080932)
Supplement: Supplementary file 1 [file antioxidants-13-00932-s001.zip]

Archive with 1 entries (1 files):
- antioxidants-3074543-supplementary.pdf
